# Supplementary material for: Highly Flexibility, Powder Self-Healing, and Recyclable Natural Polymer Hydrogels
Source: Gels. 2022 Jan 31;8(2):89. doi: 10.3390/gels8020089 (PMC8871090; doi:10.3390/gels8020089)
Supplement: Supplementary file 1 [file gels-08-00089-s001.zip]

Archive with 2 entries (2 files):
- gels-1518004-supplementary/gels-1518004-supplementary-updated.pdf
- gels-1518004-supplementary/SI-V1.mp4
